# Supplementary material for: Estimated pulse wave velocity as a measure of vascular aging
Source: PLoS One. 2023 Jan 26;18(1):e0280896. doi: 10.1371/journal.pone.0280896 (PMC9879446; doi:10.1371/journal.pone.0280896)
Supplement: S1 File — (XLSX) [file pone.0280896.s001.xlsx]

## Sheet: Heffernan_SU_ePWVDataset_V1
ID	SEX_0M_1F	HHQ_AGE	HHQ_HTN_Y1_N0	HHQ_DISLIPID_Y1_N0	STATIN_Y1_N0	BMI	Body Fat	TOT_CHOLEST	HDL	TG	LDL	GLUC	C_AIx	CFPWV	C_IMT	C_Ep	SBP	DBP
1	0	58	1	1	0	25.0059	18.5	201	48	115	130	98	22	6.7	0.54	162	137	80
2	1	52	0	1	0	25.7206	35.8	150	53	67	84	84	-7	6.4	0.54	81	100	70
3	0	62	0	1	1	28.7989	26.5	167	39	129	102	88	32	7.5	0.714	140	142	97
4	0	63	1	1	1	26.0068	30.2	187	38	151	119	102	25	9.3	0.92	193	137	89
5	0	63	1	1	1	30.4479	29.8	161	33	240	80	141	5	7.6	0.65	147	111	66
6	0	57	0	0	0	27.221	20.7	168	67	45	#NULL!	97	37	7.4	0.65	95	123	66
8	1	63	0	1	0	30.4092	47.8	225	44	142	153	100	25	9.7	0.54	79	124	88
9	1	54	1	0	0	24.8754	33	211	82	67	115	97	29	7.7	0.65	73	106	70
10	0	56	1	0	0	30.4435	25.7	195	23	173	137	106	18	10.9	0.71	105	137	80
11	1	64	1	0	0	28.7125	40.9	220	44	155	145	98	6	10.9	0.8	63	118	79
12	0	53	1	0	0	29.8417	23.9	237	42	170	161	112	-12	8.3	0.69	174	124	91
13	1	59	0	0	0	31.2999	47.8	186	75	45	#NULL!	85	20	8.8	0.54	64	101	71
15	1	56	1	0	0	31.4591	47.6	212	93	52	109	97	14	7.9	0.57	76	113	74
16	0	62	0	0	0	26.1032	22.4	151	56	45	#NULL!	85	3	9.5	0.58	146	132	78
17	0	45	1	0	0	27.431	28	175	49	104	105	88	-12	5.9	0.54	83	111	69
18	1	52	0	0	0	28.7233	48.1	221	71	65	137	90	41	8.2	0.65	77	121	76
19	1	55	1	1	1	29.4802	38.9	192	63	45	#NULL!	96	13	8.5	0.69	79	110	77
20	0	52	0	1	0	27.234	21.7	280	79	109	179	89	-20	7.1	0.77	98	117	75
21	0	63	0	1	1	28.9284	23.1	157	49	58	97	106	7	7.3	0.58	153	127	73
22	0	53	1	1	1	26.6063	27.1	163	51	63	100	111	31	6.6	0.54	123	121	73
24	1	52	1	0	0	27.2972	29.8	222	90	45	#NULL!	87	30	6.2	0.65	134	131	89
25	1	53	1	1	0	32.6758	35.2	278	53	132	199	136	22	8.1	0.63	215	145	97
26	1	52	1	0	0	29.5668	35.7	161	52	45	#NULL!	95	37	7.6	0.73	116	126	81
27	1	49	1	1	0	28.0737	31.3	207	77	95	111	95	28	8.3	0.54	86	112	73
28	0	64	1	1	1	26.4021	23.5	119	37	118	58	100	8	7.3	0.69	41	114	69
29	0	48	0	0	0	30.5972	33.4	246	47	94	180	103	-13	8.9	0.4	121	129	81
31	0	50	1	1	1	32.9019	41.7	186	56	154	100	98	33	6	0.58	82	133	91
32	1	50	1	0	0	26.1404	29.7	199	76	52	113	97	32	7.9	0.54	122	141	87
33	1	49	0	0	0	28.0324	39.9	190	40	221	106	82	42	6.3	0.57	86	126	84
35	0	54	0	1	0	29.1747	31.7	281	36	127	220	92	7	6.8	0.58	78	122	77
36	0	54	0	0	0	34.1167	32.6	157	49	64	95	105	17	9.1	0.72	121	136	73
37	1	54	0	0	0	26.1865	29.8	258	66	55	181	72	13	6.8	0.54	64	104	71
38	1	50	0	0	0	25.6465	35.5	169	60	72	94	92	22	6.7	0.46	41	97	70
39	1	45	1	1	0	32.6563	38	242	63	236	132	77	12	8.2	0.8	100	119	77
40	0	53	1	1	0	25.5681	25.3	148	29	95	100	86	28	9.3	0.54	81	123	78
41	1	63	1	1	0	23.3009	29.2	243	101	191	#NULL!	96	43	6.9	0.69	64	131	83
43	0	63	1	0	0	26.1452	27.9	154	55	44	#NULL!	96	6	9.7	0.5	152	152	92
44	1	63	0	0	0	26.5308	37.7	240	71	69	155	98	24	7.4	0.65	145	120	72
45	1	45	0	0	0	34.1036	42.6	151	70	49	71	84	-17	7.9	0.54	113	142	88
47	0	61	0	0	0	25.3331	17.1	205	53	89	134	87	-4	5.8	0.61	79	111	66
48	0	63	1	1	1	25.43	33.8	142	36	113	84	93	28	10.5	0.69	217	144	99
49	0	50	1	1	1	29.355	26.6	157	41	119	92	116	16	8.8	0.5	123	131	80
50	1	50	0	1	0	30.8128	39.6	204	51	143	124	96	18	7	0.57	92	109	67
51	0	60	1	1	1	20.2209	17.4	133	43	92	71	82	14	8.4	0.46	54	120	69
52	0	62	1	1	1	29.5633	26.3	196	75	89	103	101	26	8.3	0.96	106	126	75
55	1	62	0	0	0	27.5144	36.6	181	66	106	94	105	16	9.2	0.69	104	112	76
56	0	47	1	0	0	34.7992	35.6	197	45	131	125	102	26	8.4	0.65	93	146	95
57	1	63	1	0	0	23.8184	33.5	201	66	67	122	89	30	8.9	0.61	152	158	92
58	1	60	1	1	1	30.7244	39	174	53	140	92	144	44	8.4	0.77	101	119	71
59	1	60	1	1	1	26.1931	38.7	234	55	197	139	109	50	9.5	0.73	167	141	87
60	0	51	0	0	0	28.8696	24.5	223	56	74	152	106	-11	8.9	0.73	112	136	70
61	0	58	0	0	0	28.6894	21.6	202	41	177	125	97	33	8	0.61	88	112	67
62	1	62	0	1	0	25.5102	31.2	242	101	#NULL!	#NULL!	102	52	6.9	0.54	230	148	82
63	0	62	0	0	0	23.9379	28	196	37	216	115	99	28	9	0.54	116	136	85
64	1	61	0	0	0	28.5005	38.8	152	86	51	56	91	41	7.9	0.88	113	130	70
65	0	48	0	0	0	28.4576	29.8	202	44	97	138	108	-24	7.1	0.61	121	141	72
67	0	60	0	1	0	31.3371	33.9	254	28	188	189	96	14	7.2	0.58	69	105	75
68	0	57	0	0	0	28.1292	25.2	184	72	44	#NULL!	88	34	8.5	0.65	90	114	66
69	0	55	0	1	0	23.4449	26.2	227	67	267	106	107	-4	9.6	0.69	101	134	83
71	1	49	0	0	0	30.1855	36	196	78	68	104	96	26	8.7	0.69	101	128	83
701	1	40	0	0	0	28.2697	39.4	215	88	115	104	81	12	6.5	0.61	107	122	82
710	1	42	0	0	0	23.5883	28.8	180	79	45	#NULL!	86	31	6.8	0.42	42	115.5	79
800	1	49	0	0	0	23.102	38.4	208	77	69	119	83	46	5.8	0.69	34	106	71
801	0	36	0	0	0	31.6882	23.6	#NULL!	51	#NULL!	168	92	11	6.5	0.5	52	126.5	81
802	0	49	0	0	0	32.033	22.6	165	43	82	105	99	23	7.5	0.5	109	131.5	80.5
803	0	40	0	0	0	23.904	15.1	177	83	115	71	100	33	6.2	0.42	46	128.5	80.5
804	1	48	0	0	0	27.9903	39.3	170	51	55	108	96	19	8.6	0.42	109	143.5	95
805	0	37	0	0	0	33.1543	20.4	205	75	46	121	97	-1	7	0.5	48	131	80
806	0	37	0	0	0	29.3911	17.6	226	56	90	151	90	3	6.6	0.38	89	116	65.5
807	0	43	0	0	0	32.6245	25.9	191	46	103	125	94	12	6	0.46	95	122	66
712	1	37	0	0	0	23.298	21.1	192	72	45	#NULL!	68	19	8.7	0.46	77	129.5	84
713	1	49	0	0	0	25.6931	26.7	153	56	121	73	84	7.5	7.1	0.54	57	99	69.5
714	1	44	0	0	0	26.9088	37	178	83	45	#NULL!	95	39	7.6	0.46	108	133.5	78.5
716	0	45	0	0	0	25.2794	14.8	130	59	69	58	90	27	6.9	0.46	69	137.5	80
718	0	42	0	0	0	28.277	15.5	198	60	133	111	88	-9	9.9	0.31	69	118.5	76.5
719	0	40	0	0	0	25.3556	20.5	215	69	#NULL!	92	90	8.33333	7.1	0.38	83	126.5	77
720	1	42	0	0	0	26.7709	31.9	187	60	115	103	87	22	6	0.58	45	112.5	72.5
721	1	46	0	0	0	21.0843	9.8	186	72	64	101	89	29	5.3	0.46	81	118	70
722	1	36	0	0	0	24.169	23.1	160	69	62	79	90	19	6	0.61	63	130.5	78.5
723	1	38	0	0	0	15.4014	16.9	228	100	65	#NULL!	80	8.5	4.9	0.42	46	114	73
724	1	41	0	0	0	24.1327	30.8	194	63	62	119	87	0	8.7	0.54	36	93	69
725	1	37	0	0	0	25.7294	21.9	177	63	45	#NULL!	82	21	5.8	0.58	56	103.5	70
726	0	36	0	0	0	22.1767	14.8	239	50	91	170	78	-8	7.5	0.54	36	128.5	80.5
727	1	42	0	0	0	30.4761	39.1	263	33	171	#NULL!	102	27	8.9	0.54	49	114.5	71.5
728	0	37	0	0	0	33.949	32.3	146	47	45	#NULL!	78	-9	6.9	0.38	78	120	76.5
729	1	49	0	0	0	19.1102	12.2	179	62	#NULL!	82	88	2	5.5	0.42	45	107.5	64.5
703	0	37	0	0	0	29.9463	20	151	43	66	95	108	-24	7.2	0.54	78	117.5	69.5
730	1	50	0	0	0	25.8456	38.7	194	84	66	96	101	31	6.5	0.88	56	131.5	78
731	1	49	0	0	0	21.1678	20.4	189	71	78	103	71	42	5.3	0.57	119	116.5	67
732	1	49	0	0	0	27.7871	34.2	188	65	96	103	97	8	8	0.69	60	140	90
733	0	38	0	0	0	25.9762	12.5	211	69	91	123	94	26	7.8	0.46	45	121	74
734	0	41	0	0	0	33.8293	14.5	152	36	62	104	89	20	8.4	0.54	75	133.5	81
736	1	40	0	0	0	31.1801	45.1	187	53	111	112	90	25	6.9	0.69	51	129	91
737	1	49	0	0	0	23.9621	36.9	165	65	96	81	76	42	7.8	0.65	73	119.5	73.5
738	0	45	0	0	0	27.6963	11.5	150	71	48	69	86	#NULL!	5.9	0.46	136	118	79
739	1	44	0	0	0	29.9173	32.1	227	71	74	141	77	24	7	0.54	76	125.5	79.5
740	1	40	0	0	0	18.5803	20.9	172	68	45	#NULL!	79	15	6.5	0.5	31	99	70
743	0	48	0	0	0	30.9116	17.4	198	56	76	127	89	27	8.1	0.42	67	124	79.5
745	0	49	0	0	0	26.9451	20	186	48	86	120	100	30	7.3	0.46	94	134	90
746	1	35	0	0	0	18.5223	10.8	182	98	48	74	91	8	6.9	0.38	32	106	70
747	0	42	0	0	0	34.2212	28.9	218	60	78	142	102	29	6.2	0.69	157	130.5	83.5
749	0	43	0	0	0	24.6008	13.3	239	84	61	143	101	20	5.3	0.77	75	111.5	73
705	1	37	0	0	0	25.4899	27.6	100	42	45	#NULL!	95	-8	7.6	0.42	49	100	68
751	1	49	0	0	0	16.5409	15.7	205	99	93	87	80	27	6.5	0.42	43	100.5	65.5
754	0	45	0	0	0	23.5448	18.2	179	64	119	91	93	33	5.5	0.42	92	118.5	76
756	1	43	0	0	0	24.5682	35.6	184	71	94	94	88	31	5.9	0.61	79	107	73.5
757	0	43	0	0	0	35.7127	31.7	268	69	109	#NULL!	106	20	7.8	0.34	82	143.5	83.5
762	1	36	0	0	0	22.0896	20.8	241	73	152	138	91	-6	5.3	0.46	47	106	65
763	0	38	0	0	0	20.2243	20.9	183	63	104	99	95	8	5.9	0.46	46	110	76.5
767	0	49	0	0	0	28.1971	22.8	200	54	92	150	89	24	6.1	0.46	65	114.5	76
768	0	43	0	0	0	29.1661	33.2	#NULL!	45	119	#NULL!	#NULL!	19	5.8	0.38	99	127.5	71
769	0	39	0	0	0	38.2748	23.5	198	46	#NULL!	115	#NULL!	-20	8.4	0.46	94	135	76.5
707	0	50	0	0	0	40.2453	41.5	233	42	#NULL!	149	99	27	8.8	0.61	61	139.5	96.5
770	0	41	0	0	0	28.7995	14.1	154	47	72	92	91	9	7.3	0.65	60	107.5	60
771	1	35	0	0	0	22.271	29.8	172	90	100	62	83	31	6.3	0.42	54	122.5	80.5
773	0	37	0	0	0	36.4639	31.2	189	27	#NULL!	130	98	38	5.3	0.5	74	133	79
774	0	44	0	0	0	32.541	22	136	50	45	#NULL!	97	-13	6.9	0.38	60	114	66.5
775	1	35	0	0	0	28.0229	34.5	160	64	95	77	85	21	6.2	0.38	66	107.5	74.5
776	0	35	0	0	0	26.1939	20.7	232	36	#NULL!	155	92	39	6.9	0.54	63	117	83
777	1	38	0	0	0	23.3234	25.9	243	89	147	124	89	29	5.8	0.58	50	113.5	75.5
708	0	50	0	0	0	28.5891	16.6	186	77	45	#NULL!	90	9.5	7.9	0.61	85	120.5	74
780	0	36	0	0	0	30.2802	23.2	189	49	69	126	92	-1	6.7	0.38	74	121	71
781	1	37	0	0	0	22.0678	17.9	171	80	56	80	94	9	5.3	0.46	41	102.5	67.5
782	1	38	0	0	0	25.7258	28.1	227	57	105	150	97	6.5	5.4	0.38	41	110.5	65.5
783	0	40	0	0	0	33.0487	27.8	227	38	114	167	89	21	7.5	0.46	69	113	77
784	0	35	0	0	0	23.4432	10.7	155	63	113	70	105	31	6.1	0.38	65	126.5	78
785	1	45	0	0	0	21.117	23.7	187	93	62	81	98	#NULL!	5.7	0.34	70	100.5	66
786	1	36	0	0	0	23.5266	19.2	180	89	74	76	94	-13	6.5	0.38	50	109	66
787	1	50	0	0	0	20.7033	30.6	206	58	#NULL!	#NULL!	76	23	6.2	0.5	69	101.5	67.5
709	1	46	0	0	0	23.4795	34.7	210	93	119	94	78	25.5	8.3	0.5	64	135	90
791	0	47	0	0	0	29.3439	28.1	125	61	90	46	93	2	7.3	0.77	70	125	85.5
792	0	36	0	0	0	24.4665	15.9	215	87	86	111	94	-5	6.9	0.38	61	118.5	70.5
793	1	39	0	0	0	22.6847	22.8	205	42	139	135	80	5	5.8	0.5	63	105.5	77
794	0	47	0	0	0	28.3387	9.3	163	54	#NULL!	67	86	-9	5.9	0.5	91	126	85
795	0	35	0	0	0	21.2658	16	220	78	80	126	89	22	5.4	0.31	83	116.5	76
796	0	39	0	0	0	32.5156	25.8	202	63	94	123	97	-23	6.7	0.38	80	118.5	71
797	0	41	0	0	0	36.6055	18.8	166	31	174	101	94	-18	7.7	0.5	104	119	83
201	1	61	0	0	0	24.2722	27	183	52	77	115	75	13	8.3	0.65	54	92	62
202	0	76	1	1	1	26.5338	55.4	183	71	103	91	92	36	11.4	0.8	97	133	76
204	0	70	0	0	0	26.4102	38.1	178	62	48	107	101	18	8.7	0.69	129	133	88
206	1	77	1	0	0	25.0743	33.7	152	57	75	80	86	14	11.7	0.61	84	137	71
207	1	60	0	0	0	27.6076	36.7	188	68	90	102	100	13	6.3	0.54	91	128	77
208	0	63	0	1	1	26.2968	50.7	203	90	274	58	111	23	12.6	0.69	94	129	81
209	0	62	1	1	1	26.3151	16.6	144	60	107	63	87	1	11.4	1	63	135	87
210	1	67	0	1	1	23.9754	35.3	166	47	142	90	84	28	7.9	0.69	117	126	78
211	0	65	0	1	1	28.1699	32.2	134	39	95	75	96	19	9.9	0.85	108	129	81
213	0	70	1	1	1	38.1512	27.3	159	37	172	88	115	20	13	0.8	123	142	85
215	1	60	0	0	0	21.4706	33	200	64	87	119	79	26	5.8	0.54	100	123	78
216	0	73	1	1	0	22.756	32.8	179	90	52	79	90	20	11.8	0.81	53	129	75
217	1	64	0	0	0	20.4635	54.9	205	71	78	119	93	26	6.7	0.54	59	111	78
218	1	69	0	0	0	22.9912	48	231	86	52	134	78	43	9.6	0.66	116	150	96
220	0	72	0	1	1	27.4406	25.9	108	51	48	48	97	10	6.4	0.58	42	122	74
221	1	64	0	0	0	23.3857	49.1	237	96	110	119	84	50	8.1	0.6	110	121	76
222	0	64	1	1	0	34.7915	24.8	226	21	487	#NULL!	107	-11	8.8	0.69	115	108	75
223	0	73	0	1	1	27.0285	47.5	#NULL!	#NULL!	#NULL!	#NULL!	#NULL!	8	13.6	0.76	221	124	67
224	1	65	0	0	0	23.3113	22.8	230	84	135	120	93	48	8.8	0.69	72	118	73
225	1	67	1	1	1	21.434	27.6	150	58	117	69	96	13	9.3	0.69	176	119	71
226	1	69	0	1	0	33.6369	45	224	32	194	153	95	58	9.8	0.73	77	141	81
229	1	71	0	0	0	33.6004	23.2	239	89	61	138	76	31	11.6	0.73	88	125	80
230	1	67	1	0	0	31.0735	22.4	166	39	280	71	87	26	12.5	0.54	90	117	72
231	0	61	0	1	1	27.0071	35.8	184	40	303	84	88	25	9	0.69	108	123	78
232	0	68	1	0	0	27.5584	26.5	155	28	166	93	100	29	9	0.8	122	132	78
233	1	81	1	0	1	34.8398	26.9	#NULL!	#NULL!	#NULL!	#NULL!	#NULL!	8	15.2	0.8	184	143	71
234	0	74	0	0	0	26.9204	32.5	181	51	100	110	97	33	10.4	0.5	52	117	78
235	1	65	1	0	0	23.1795	32.4	#NULL!	#NULL!	#NULL!	#NULL!	#NULL!	33	7.3	0.65	74	124	76
236	1	68	0	1	0	30.3495	33.6	223	77	109	124	99	24	6.9	0.46	64	112	76
237	0	65	1	0	0	23.6815	25	156	44	187	74	95	2	10.2	0.65	103	130	85
238	0	67	1	1	0	31.1366	28	149	42	71	93	101	1	9.8	0.73	71	126	78
239	1	63	1	1	0	28.8911	39.1	132	52	69	65	115	13	9	0.69	114	125	77
240	0	82	1	0	1	26.6022	25.1	115	46	59	57	87	29	12.3	0.61	110	134	86
241	0	69	1	1	0	24.5932	24	149	54	124	70	89	10	10.9	0.54	118	130	85
242	1	63	0	0	0	23.8912	38.8	203	88	122	91	87	26	8.9	0.69	60	124	79
243	1	60	0	1	0	34.6403	35.2	207	55	123	127	85	39	9.2	0.54	78	115	76
244	1	71	0	1	1	28.0957	4.8	211	61	101	130	103	-27	9.5	0.8	83	134	89
245	0	73	0	0	0	30.265	40.9	191	31	158	128	91	0	11.9	0.85	107	124	76
246	0	77	1	1	1	25.6747	27.9	126	49	74	63	89	4	12.2	0.85	124	127	70
247	0	64	0	0	0	32.8648	11	196	50	227	100	103	20	13.3	0.58	66	127	85
248	1	60	1	0	0	23.533	14.9	223	100	53	#NULL!	94	47	8.8	0.65	151	148	94
250	1	62	0	1	0	25.786	38.9	207	86	54	111	91	14	7.3	0.54	119	115	76
251	1	79	0	1	0	20.4912	20	188	69	66	106	85	29	11.7	0.88	109	137	80
252	1	60	0	1	0	24.9757	36.5	209	100	65	#NULL!	89	34	7.5	0.5	127	139	82
253	1	80	0	0	0	26.033	12.7	212	86	111	104	96	22	8.4	0.57	85	141	87
256	0	64	0	0	0	29.3518	44.2	211	39	137	145	83	-11	11	0.84	114	113	74
257	0	68	1	1	1	31.1413	19.6	168	47	169	87	99	23	8.9	0.85	60	131	80
258	1	73	1	0	0	24.8777	25	230	67	144	135	74	33	12.4	0.61	109	131	80
259	0	69	0	1	1	23.255	21.4	144	27	75	102	112	8	9.5	0.96	121	114	75
260	1	63	0	1	0	29.0337	39.3	205	87	46	109	89	21	5.1	0.61	79	127	85
261	1	62	0	0	0	21.3021	21.3	154	73	76	66	71	24	9.1	0.61	179	108	72
262	0	62	1	0	0	24.8816	47	#NULL!	#NULL!	#NULL!	#NULL!	#NULL!	44	9	0.85	124	144	87
263	1	65	1	0	0	19.5302	31.3	170	73	63	84	77	30	12.1	0.88	122	164	95
264	1	63	1	1	0	25.4765	39	242	#NULL!	#NULL!	#NULL!	96	36	9.7	0.77	216	136	82
265	0	61	0	0	1	25.2408	11.4	115	42	85	56	86	10	7.9	0.61	89	111	72
266	1	60	0	1	0	24.837	32.9	225	65	53	150	85	17	6.2	0.62	110	112	73
267	0	62	1	0	0	22.9912	44.8	193	36	127	132	103	32	9	0.8	92	131	83
270	0	85	1	1	1	24.1446	4.5	174	42	147	102	93	17	9.8	0.64	153	148	79
272	1	71	0	0	0	27.5963	33.2	201	93	65	95	98	11	6.3	0.69	82	119	77
273	0	65	0	0	0	24.3126	45.9	209	50	103	138	88	-1	10.5	0.61	80	125	80
274	0	63	0	0	0	27.8737	34.8	193	44	126	124	105	1	10.5	0.69	85	132	81
275	0	60	0	1	0	26.6981	23.2	234	61	124	148	93	19	9.1	0.5	62	115	76
276	0	60	0	0	0	26.9633	28	197	41	114	133	81	27	6.2	0.65	103	114	78
277	1	61	0	0	0	24.5726	55.2	231	80	120	126	89	40	9.1	0.5	89	112	73
278	1	83	0	1	0	19.798	53.8	204	72	174	97	93	42	14.4	0.77	301	137	83
280	1	74	0	1	1	27.5108	26.7	201	36	308	104	92	27	10.9	0.54	81	122	77
281	0	61	0	1	0	27.0613	26.1	204	48	168	122	84	15	6.5	0.8	70	111	81
282	1	64	0	0	0	27.5196	10.9	213	100	66	#NULL!	91	12	6.9	0.58	79	117	75
283	0	67	0	0	0	21.2197	25.4	202	88	45	#NULL!	83	25	9.3	0.77	76	114	72
284	1	77	0	1	0	22.8235	54.6	300	94	93	187	76	6	14.4	0.92	90	130	73
285	0	74	1	0	0	30.2644	21.4	204	58	106	124	95	16	7.1	0.69	59	135	84
288	0	61	0	1	0	21.2629	17.7	232	73	89	141	76	29	5.8	0.69	87	112	73
289	1	70	0	1	0	25.7531	30.6	199	68	92	113	108	44	10	0.73	85	151	82
290	0	81	0	0	1	31.2854	36.4	#NULL!	#NULL!	#NULL!	#NULL!	#NULL!	14	13.4	0.76	133	108	69
291	1	80	0	1	0	25.0379	23.4	211	81	180	94	96	18	8.8	0.73	94	139	79
292	0	75	1	1	0	25.4983	40.5	109	23	111	63	124	-22	9.1	0.85	84	106	67
293	1	64	0	1	1	27.466	13.7	187	55	118	109	85	29	8.7	0.58	64	133	79
294	0	81	1	1	1	24.9462	24	142	31	166	78	105	18	7.6	1.07	37	118	85
295	1	68	1	1	1	24.3012	29.3	210	78	107	110	79	25	5.9	0.69	100	113	80
296	1	63	0	1	0	19.7344	30.5	224	83	90	123	82	28	9.4	0.61	43	121	70
297	1	64	1	1	1	25.8364	29.4	170	37	274	78	95	25	11.7	0.81	86	140	92
299	1	68	1	1	0	41.3947	24.6	213	50	178	128	140	-9	10.7	0.76	79	116	77
306	0	68	0	1	1	29.4107	42.7	163	57	98	87	89	21	6.4	0.73	119	128	86
308	0	71	0	1	0	25.8776	35	157	42	70	100	98	21	8.2	#NULL!	#NULL!	133	76
314	0	61	0	0	0	24.6857	33.9	212	48	98	144	80	-3	5.5	0.61	72	103	73
315	1	63	0	0	0	28.0815	44.2	304	95	119	185	103	2	9.6	0.77	81	135	84
316	0	60	0	1	0	27.4533	24.8	135	34	77	85	93	-24	8	0.61	61	116	77
317	1	62	1	0	0	41.7867	32.9	226	36	248	141	88	31	7.7	0.72	56	123	90
318	0	84	0	0	1	30.0602	4.8	164	97	178	81	81	38	9.5	0.92	126	128	77
319	1	68	1	1	0	26.9633	22.7	226	63	154	132	100	45	9.3	0.69	98	142	79
323	0	62	0	1	0	29.3776	21.3	187	41	80	130	90	14	9.6	0.61	64	111	69
325	1	66	1	0	0	29.0819	39.8	199	69	87	112	95	42	9.5	0.65	131	134	80
326	1	61	0	0	0	27.5433	35.2	216	43	76	158	78	15	9.7	0.69	151	147	90
327	0	71	1	1	0	28.6266	16.2	191	39	226	107	96	32	15.2	0.69	188	153	96
330	0	60	0	1	0	37.452	33.5	129	36	166	60	123	26	9.7	0.73	65	114	75
332	0	71	0	0	0	24.6417	14.4	181	53	45	#NULL!	104	20	8.7	0.57	310	120	72
335	0	63	0	1	0	23.782	40.2	179	52	109	105	83	24	10.2	0.88	118	119	80
341	1	68	0	1	1	23.6796	38	160	56	244	55	64	38	10.8	0.77	149	123	81
346	1	77	0	0	0	24.8889	23.5	197	91	79	91	85	40	7.9	0.77	50	101	62
348	1	62	1	0	0	21.444	28.2	165	70	59	84	89	32	7.5	0.77	82	116	68
356	0	70	0	0	0	20.584	27.3	163	64	275	44	77	20	8.5	0.69	54	112	73
357	0	64	0	1	1	23.9657	48.4	143	52	116	67	83	8	13	0.61	72	120	72
359	1	69	0	1	0	29.1614	39.1	246	74	345	103	91	30	9.1	0.54	99	140	86
361	0	67	0	1	1	36.6115	28.2	141	36	121	81	107	12	12.8	0.92	55	131	83
362	1	61	0	1	0	26.5731	29.8	214	59	98	135	107	37	9.6	0.88	102	129	75
363	1	64	0	0	0	27.8226	42.4	201	57	45	#NULL!	78	26	8.4	0.54	82	134	77
370	0	69	1	1	1	27.686	18.4	138	39	85	81	114	-14	9.2	0.69	122	127	82
372	0	62	0	1	1	32.8387	33.2	164	51	74	98	101	15	7.4	0.58	118	127	82
375	0	62	0	1	0	25.4937	36.7	260	72	82	171	92	23	10	0.65	104	144	99
376	0	62	0	0	0	24.5688	47.2	194	35	115	139	132	21	8.6	0.84	75	116	71
380	0	67	0	1	0	23.8445	26.1	231	61	103	149	86	-14	7.9	0.54	91	109	73
389	1	61	0	0	0	24.9649	42.8	#NULL!	#NULL!	#NULL!	#NULL!	#NULL!	16	6.1	0.61	72	115	73
392	1	65	1	0	0	27.812	17.5	241	70	64	158	83	45	5.9	0.61	88	124	85
398	0	61	0	0	0	22.8529	22.3	172	42	93	111	98	36	7.7	0.61	116	130	82
399	0	67	1	1	1	28.595	25.9	146	59	164	55	93	48	9	0.77	142	130	79
